# Supplementary material for: Systematic Evaluation of the Application of Zebrafish in Toxicology (SEAZIT): Developing a Data Analysis Pipeline for the Assessment of Developmental Toxicity with an Interlaboratory Study
Source: Toxics. 2023 Apr 25;11(5):407. doi: 10.3390/toxics11050407 (PMC10222636; doi:10.3390/toxics11050407)
Supplement: Supplementary file 1 [file toxics-11-00407-s001.zip]

Archive with 2 entries (2 files):
- Table S1.xlsx
- toxics-2291086-supplementary_revised.pdf
